# Supplementary material for: Climate change and bird extinctions in the Amazon
Source: PLoS One. 2020 Jul 17;15(7):e0236103. doi: 10.1371/journal.pone.0236103 (PMC7367466; doi:10.1371/journal.pone.0236103)
Supplement: S2 Table — (XLSX) [file pone.0236103.s003.xlsx]

## Sheet: Planilha1
Taxa	Unique Occurrences	Thresholds	Sorensen Index
Crax fasciolata pinima	11	0.529	0.87
Psophia obscura	27	0.43	0.7
Threnetes leucurus medianus	17	0.588	0.67
Pteroglossus bitorquatus bitorquatus	48	0.526	0.68
Piculus paraensis	11	0.709	0.74
Thamnophilus aethiops incertus	80	0.631	0.73
Phlegopsis nigromaculata paraensis	58	0.478	0.7
Dendrocincla merula badia	50	0.453	0.69
Dendrexetastes rufigula paraensis	7	0.604	0.72
Synallaxis rutilans omissa	65	0.559	0.69
Piprites chloris grisescens	24	0.702	0.73
Terenotriccus erythrurus hellmayri	29	0.415	0.7
Ramphocaenus melanurus austerus	68	0.438	0.71
Granatellus pelzelni paraensis	31	0.568	0.69
Tangara velia signata	19	0.458	0.7
Lanio cristatus pallidigula	51	0.44	0.69
